# Supplementary material for: A selective autophagy receptor VISP1 induces symptom recovery by targeting viral silencing suppressors
Source: Nat Commun. 2023 Jun 29;14:3852. doi: 10.1038/s41467-023-39426-0 (PMC10310818; doi:10.1038/s41467-023-39426-0)
Supplement: Supplementary file 3 — Supplementary Data 1. [file 41467_2023_39426_MOESM3_ESM.xlsx]

## Sheet: Sheet1
Supplementary Data 1. Primers used for plasmid construction in this study.
Primer	Sequence (5′ to 3′)	purposes
pMDC32-VISP1-F	GGGGTACCAAAGCAACAAACAAACACATATATAC	pMDC32-VISP1-3×Flag for Arabidopsis transgene
pMDC32-VISP1-R	GACTAGTACGATGAGTACCGGGGTAC
pGD-2b-3×Flag-F	CCCAAGCTTCGATGGAATTGAACGTAGGTGCAATGACAAACG	pGD-2b-3×Flag for transient expression or Co-IP
pGD-2b-3×Flag-R	CGCGGATCCTCATTTGTCGTCATCGTCTTTGTAG
pGD-VISP1-6×Myc-F	AGATCTCGAGCTCAAGCTATGAGTTCTAAAGGAGAAGG	pGD-VISP1-6×Myc for transient expression
pGD-VISP1-6×Myc-R	GTCGACTGCAGAATTCGAACGATGAGTACCGGGGTA
pGD-2b-6×Myc-F	ACCGCGGGCCCGGGATCCATGGAATTGAACGTAGGTGC	pGD-2b-6×Myc for transient expression
pGD-2b-6×Myc-R	CTTTTGTTCACCTCCGCCGAAAGCACCTTCCGCCCATT
pGD-CP-6×Myc-F	GAAGATCTATGGACAAATCTGAATCAACCAGTGC	pGD-CP-6×Myc for transient expression
pGD-CP-6×Myc-R	CGGGATCCGACTGGGAGCACTCCAGATG
pGD-MP-6×Myc-F	GAAGATCTATGGCTTTCCAAGGTACCAG	pGD-MP-6×Myc for transient expression
pGD-MP-6×Myc-R	CGGGATCCCTAAAGACCGTTAACCACC
pGD-P14-9×Flag-F	CCAGTCTCTCTCTACAAGATCTCGAGATGGAAGATACCCAAAC	pGD-P14-9×Flag for suppression of local GFP silencing assays
pGD-P14-9×Flag-R	TCCCGGGCCCGCGGTACCGTCGACAAATTTGGTAACAATTTC
pGD-P19-9×Flag-F	CCAGTCTCTCTCTACAAGATCTCGAGATGGAACGAGCTATACAAGGA	pGD-P19-9×Flag for suppression of local GFP silencing assays
pGD-P19-9×Flag-R	TCCCGGGCCCGCGGTACCGTCGACCTCGCTTTCTTTTTCGAAGGTCTC
pGDGm-VISP1-F	GAAGATCTAAAGCAACAAACAAACACATATATAC	pGDGm-VISP1, VISP1mUIM, VISP1mARM for Co-IP
pGDGm-VISP1-R	CCCAAGCTTACGATGAGTACCGGGGTAC
pSPYCE-VISP1-F	TGGCGCGCCACTAGTGGATCCATGAGTTCTAAAGGAGAAGG	pSPYCE-VISP1 for BiFC
pSPYCE-VISP1-R	GACAGTACTATCGATGGATCCACGATGAGTACCGGG
pSPYNE-CMV 1a-F	GATAGTACTGTCGACCTCGAGGGTACCATGGCGACGTCCTCGTTCAA	pSPYNE-CMV 1a for BiFC
pSPYNE-CMV 1a-R	ACATCGTATG GGTACATCCCGGGAGCGGTAGCACGAGCAACACATTC
pSPYNE-CMV 2a-F	TTAACCGGGCTCAGGCCTGGCGCGCCACTATGGCTTTCCCTGCCCCC	pSPYNE-CMV 2a for BiFC
pSPYNE-CMV 2a-R	GTCGACAGTCTATCGATGGATCCACTAGTGACTCGGGTAACTCCGCC
pSPYNE-CP-F	CTGGCGCGCCACTAGTGGAATGGACAAATCTGAATCAACC	pSPYNE-CP for BiFC
pSPYNE-CP-R	GAGGTCGACAGTACTATCGATGGAGCACTCCAGA
pSPYNE-MP-F	GCTCAGGCCTGGCGCGCCACTATGGCTTTCCAAGGTACCA	pSPYNE-CMV MP for BiFC
pSPYNE-MP-R	AGTACTATCGATGGATCCACTAAGACCGTTAACCACCTG
pSPYNE-AC2CaLCuV-F	CTGGCGCGCCACTAGTGGAATGCAAAATTCACTCTTG	pSPYNE-AC2CaLCuV for BiFC
pSPYNE-AC2CaLCuV-R	GAGGTCGACAGTACTATCGATGGACTTAAATATGTCGGCCCAGAA
pSPYNE-C2BSCTV-F	TGGCGCGCCACTAGTGGATCCATGGAAAACCACGTGTC	pSPYNE-C2 BSCTV for BiFC
pSPYNE-C2 BSCTV-R	GACAGTACTATCGATGGATCCTCCAAGTATATCTCTAG
pGEX-KG-VISP1-F	CTGGTTCCGCGTGGATCCATGAGTTCTAAAGGAGAAGG	pGEX-KG-VISP1 for GST-VISP1 protein in Pull-down assays
pGEX-KG-VISP1-R	TGAATTAAGCTTGAGCTCTCAACGATGAGTACCGGG
pET28a-2bN61-F	CATGCCATGGATGGAATTGAACGTAGGTG	pET28a-2bN61 for 2bN61-His protein in Pull-down assays
pET28a-2bN61-R	CCGCTCGAGATCCACTTGATAGAACGG
pET30a-AC2CaLCuV-F	AGCACATGGACAGCCCAGATATGCAAAATTCACTCTTG	pET30a- AC2CaLCuV for AC2CaLCuV -His protein in Pull-down assays
pET30a-AC2CaLCuV-R	CGTCGTCGTCGGTACCCAGCTACTTAAATATGTCGGCCCA
pET30a-C2BSCTV-F	AGCACATGGACAGCCCAGATATGGAAAACCACGTGTCAT	pET30a- C2BSCTV for C2BSCTV-His protein in Pull-down assays
pET30a-C2BSCTV-R	CGTCGTCGTCGGTACCCAGTTATCCAAGTATATCTCTAGTCTCTTT
pET30a-VISP1-F	GAAGGAGATATACATATGATGAGTTCTAAAGGAGAAGG	Purification of VISP1-His protein for antibody preparation
pET30a-VISP1-R	GTCGACGGAGCTCGAATTACGATGAGTACCGGG
qPCR AtActin2-F	GCACCCTGTTCTTCTTACCG	For RT-qPCR served as internal reference
qPCR AtActin2-R	AACCCTCGTAGATTGGCACA
qPCR VISP1-F	GAGAGGGAGGTGAAGAAACA	For the detection of VISP1 mRNA levels by RT-qPCR
qPCR VISP1-R	GCGTGAGAGCAGAGATAATG
qPCR CMV 2b-F	ACTCCAACTGGCTCGTATG	For the detection of CMV 2b mRNA levels by RT-qPCR
qPCR CMV 2b-R	TCTTCCGCCGATAACTCTA
qPCR CMV CP-F	CCTTTGTAGGGAGTGAACG	For the detection of CMV CP mRNA levels by RT-qPCR
qPCR CMV CP-R	CCCACACGGTAGAATCAA
qPCR NbEF1α-F	AGCTTTACCTCCCAAGTCATC	For RT-qPCR served as internal reference
qPCR NbEF1α-R	AGAACGCCTGTCAATCTTGG
qPCR sGFP-F	CATCACGGCAGACAAACA	For the detection of sGFP mRNA levels by RT-qPCR
qPCR sGFP-R	TGTGTGGACAGGTAATGGTT
qPCR C2BSCTV-F	TATCCAGCACTTGTGAAGATTCAAG	For the detection of BSCTV C2 mRNA levels by RT-qPCR
qPCR C2BSCTV-R	ATGAATGTAATCAGGGATTTTCGCAC
qPCR CPCaLCuV-F	TGAATCACCTTCAACTATGATACT	For the detection of CaLCuV CP mRNA levels by RT-qPCR
qPCR CPCaLCuV-R	CAATTATAAGGGCTGGAGATCCAA
Note: F, forward; R, reverse
